# Supplementary material for: The Protective Role of DUSP4 in Retinal Pigment Epithelium Senescence and Degeneration
Source: Int J Mol Sci. 2025 Apr 15;26(8):3735. doi: 10.3390/ijms26083735 (PMC12027498; doi:10.3390/ijms26083735)
Supplement: Supplementary file 1 [file ijms-26-03735-s001.zip]

Archive with 1 entries (1 files):
- ijms-3557404-supplementary.pdf
